# Supplementary material for: Species Identification and Mycotoxigenic Potential of Aspergillus Section Flavi Isolated from Maize Marketed in the Metropolitan Region of Asunción, Paraguay
Source: Microorganisms. 2023 Jul 25;11(8):1879. doi: 10.3390/microorganisms11081879 (PMC10458825; doi:10.3390/microorganisms11081879)
Supplement: Supplementary file 1 [file microorganisms-11-01879-s001.zip]

Archive with 1 entries (1 files):
- microorganisms-2486865-supplementary.pdf
